# Supplementary material for: Chemerin Regulates Epithelial Barrier Function of Mammary Glands in Dairy Cows
Source: Animals (Basel). 2021 Nov 9;11(11):3194. doi: 10.3390/ani11113194 (PMC8614423; doi:10.3390/ani11113194)
Supplement: Supplementary file 1 [file animals-11-03194-s001.zip]

Archive with 3 entries (3 files):
- Figure_S1.tif
- Figure_S2.tif
- Table_S1.pdf
